# Supplementary material for: Synergistic Insecticidal Activity of Plant Volatile Compounds: Impact on Neurotransmission and Detoxification Enzymes in Sitophilus zeamais
Source: Insects. 2025 Jun 9;16(6):609. doi: 10.3390/insects16060609 (PMC12194779; doi:10.3390/insects16060609)
Supplement: Supplementary file 1 [file insects-16-00609-s001.zip]

Archive with 1 entries (1 files):
- insects-3558905-supplementary.pdf
